# Supplementary material for: The relationship between digital media use during pregnancy, maternal psychological wellbeing, and maternal-fetal attachment
Source: PLoS One. 2020 Dec 16;15(12):e0243898. doi: 10.1371/journal.pone.0243898 (PMC7743947; doi:10.1371/journal.pone.0243898)
Supplement: S1 Dataset — (XLSX) [file pone.0243898.s002.xlsx]

## Sheet: Sheet
Respondent ID	What forms of digital media do you use during this pregnancy? Please either select “Do not use” or rank your usage from 1 – 8 (1 = being most frequently used, 8 = being least frequently used)								If other, please specify.	Please rate in order of 1st (Most important) to 6th (Least important) in terms of where you would go for pregnancy advice and resources?						What are your main reasons for using digital media during this pregnancy? Please check as many as applicable.						Do you use digital media to find information regarding the development of your fetus during this pregnancy? If yes, please provide examples of what you search for most often.	Do you use digital media to find information regarding your health during this pregnancy? If yes, please provide examples of what you search for most often.	When are you most likely to use digital media to find information during pregnancy?						Are you likely to use digital media for information seeking before a doctor/midwife appointment? If so, what are your reasons for doing this?				Are you likely to use digital media for information seeking after a doctor/midwife appointment? If so, what are your reasons for doing this?				How often do you use digital media for information seeking during this pregnancy? Please select one.	How often do you use digital media for social or emotional support during this pregnancy? Please select one	How often would you share photos or updates of your pregnancy on your social networking site/s?	In your opinion, do your friends’ social media profiles accurately portray their lives?	In your opinion, do your friends’ social media profiles accurately portray their pregnancies?	The following questions are answered using a 5-point likert scale.
	Facebook	Facebook Messenger	Parenting websites	Smart Phone applications (i.e. Apps)	Search Engines (I.e. Google)	YouTube	Instagram	Online parenting forum	Open-Ended Response	Social media	Parenting blogs	General practitioner	Medical Specialist	Family/friend	Books	Information seeking	Social support	Emotional support	Medical advice	Sharing photos	Other (please specify)	Open-Ended Response	Open-Ended Response	When experiencing a symptom for the first time	Between doctor/midwife appointments	Before or after an ultrasound	When hearing conflicting advice from friends/family	At random stages during pregnancy, i.e. no specific circumstances	None of the above	To prepare questions	To ease nerves about not knowing what to expect	To feel knowledgeable	Other (please specify)	To clarify what was said	For reassurance	For a second opinion	Other (please specify)	Response	Response	Response	Response	Response	I use digital media to interact with other parents-to-be	I use digital media for social support during my pregnancy	I use digital media to track the development of my baby	I use digital media for health information during my pregnancy	I use digital media to find parenting advice during my pregnancy	I use digital media for information when I am unsure of what I should be doing during my pregnancy, eg. health behaviours	I use digital media for reassurance about symptoms/behaviours during my pregnancy
1	1	7	3	2	4	5	Not Used	6		5	4	1	2	3	6	Information seeking			Medical advice			Pregnancy week by week	Various health complaints during pregnancy	When experiencing a symptom for the first time						Yes	Yes	Yes		Yes	Yes	No		One (1) to two (2) times a week	Less than once a week	Once a month	No	No	Never - 1	Never - 1	Often - 4	Often - 4	Sometimes - 3	Often - 4	Often - 4
2	1	7	2	3	4	Not Used	5	6	N/a	6	5	3	1	4	2	Information seeking	Social support					Yes - apps including Bump and What to Expext provided me with a weekly update	Yes - aches and pains, what is considered ‘normal’ for tiredness and moodiness, research on gestational diabetes, sugar levels and recipes	When experiencing a symptom for the first time						Yes	Yes	Yes		No	No	No		Two (2) to five (5) times a day	Less than once a week	Once a month	No	No	Sometimes - 3	Sometimes - 3	Always - 5	Often - 4	Often - 4	Often - 4	Often - 4
3	2	3	Not Used	1	5	7	6	4		3	Not Used	2	1	5	4	Information seeking	Social support	Emotional support				Safe medication, babies progress and prenatal health	Recipes and exercises	When experiencing a symptom for the first time	Between doctor/midwife appointments		When hearing conflicting advice from friends/family			Yes	Yes	No		Yes	Yes	No		Three (3) to five (5) times a week	Two (2) to five (5) times a day	Once a month	No	I don't think about this	Often - 4	Often - 4	Often - 4	Often - 4	Often - 4	Often - 4	Often - 4
4	1	3	6	4	5	7	2	8		4	6	3	1	2	5	Information seeking				Sharing photos		Yes. Generally not searching, but receiving week by week updates through apps. Occasionally will search for a correlation between fetal development and a specific symptom	Yes. Searching for whether symptoms are normal for the stage of pregnancy I am at, or reading through blogs or forums for strategies to manage certain symptoms	When experiencing a symptom for the first time	Between doctor/midwife appointments					Yes	No	Yes		Yes	No	No		Less than once a week	Less than once a week	Once a month	Yes	No	Sometimes - 3	Never - 1	Often - 4	Sometimes - 3	Sometimes - 3	Often - 4	Often - 4
5	3	Not Used	1	4	2	Not Used	5	Not Used		4	5	Not Used	1	2	3	Information seeking	Social support					Apps for tracking pregnancy- size, growth milestones	Yes, searched safe exercises. Skin conditions					At random stages during pregnancy, i.e. no specific circumstances		Yes	Yes	Yes		No	Yes	No		One (1) to two (2) times a week	Once a day	Never	No	I don't think about this	Sometimes - 3	Sometimes - 3	Often - 4	Sometimes - 3	Sometimes - 3	Sometimes - 3	Sometimes - 3
6	1	3	5	2	6	Not Used	Not Used	4		3	5	1	Not Used	2	4	Information seeking	Social support	Emotional support				baby development- what it’s latest growth means, how big it is, whether it’s viable yet.	It varies by issue- whether my sickness can hurt the baby, various physical ailments, what certain things are that I see other mothers have	When experiencing a symptom for the first time				At random stages during pregnancy, i.e. no specific circumstances		Yes	No	Yes		No	No	No		Two (2) to five (5) times a day	More than five (5) times a day	Never	I don't think about this	Yes	Often - 4	Often - 4	Often - 4	Sometimes - 3	Often - 4	Often - 4	Often - 4
7	1	Not Used	5	4	3	Not Used	Not Used	2		5	6	1	2	3	4		Social support	Emotional support				NO	No	When experiencing a symptom for the first time	Between doctor/midwife appointments		When hearing conflicting advice from friends/family			Yes	Yes	Yes		Yes	Yes	No		Less than once a week	Two (2) to five (5) times a day	Once a month	I don't think about this	I don't think about this	Often - 4	Sometimes - 3	Often - 4	Rarely - 2	Sometimes - 3	Rarely - 2	Often - 4
8	1	3	6	5	4	Not Used	2	Not Used		2	Not Used	Not Used	4	1	3	Information seeking	Social support					Apps, Ovia pregnancy	Facebook support and medical info group about a previous pregnancy complication I have experienced		Between doctor/midwife appointments					Yes	Yes	Yes		Yes	Yes	No		One (1) to two (2) times a week	Three (3) to five (5) times a week	Once a week	No	No	Often - 4	Sometimes - 3	Sometimes - 3	Often - 4	Rarely - 2	Never - 1	Sometimes - 3
9	1	3	6	2	7	Not Used	4	5	Instagram	6	4	2	1	3	5	Information seeking	Social support	Emotional support		Sharing photos		No	No		Between doctor/midwife appointments			At random stages during pregnancy, i.e. no specific circumstances		Yes	Yes	No		No	No	No		Less than once a week	One (1) to two (2) times a week	Once a month	No	I don't think about this	Often - 4	Often - 4	Sometimes - 3	Never - 1	Never - 1	Never - 1	Rarely - 2
10	2	1	8	3	4	5	6	7		5	4	1	2	3	6	Information seeking	Social support	Emotional support				Yes. I used apps	Pregnancy, pre eclampsia, gestational hypertension	When experiencing a symptom for the first time	Between doctor/midwife appointments	Before or after an ultrasound				Yes	Yes	Yes		Yes	Yes	No		Three (3) to five (5) times a week	More than five (5) times a day	Once a week	Yes	Yes	Always - 5	Always - 5	Often - 4	Sometimes - 3	Sometimes - 3	Rarely - 2	Often - 4
11	1	2	3	4	5	6	7	8		6	5	1	2	4	3	Information seeking				Sharing photos	I like the app that gives you the weekly development of the baby	Yes. I get updates once a week when the new week begins. I like reading how the baby is developing and how big they are getting	No.					At random stages during pregnancy, i.e. no specific circumstances		No	No	No		No	No	No		Less than once a week	Less than once a week	Once a week	No	I don't think about this	Sometimes - 3	Never - 1	Often - 4	Never - 1	Often - 4	Never - 1	Sometimes - 3
12	2	5	1	3	4	Not Used	6	Not Used		4	5	3	2	1	6	Information seeking			Medical advice			Symptoms and if I feel something is not normal I will google to see. Also to check weight gain	Yes. Weight gain. Body changes.	When experiencing a symptom for the first time			When hearing conflicting advice from friends/family			No	No	No		Yes	No	No		Once a day	Less than once a week	Never	No	I don't think about this	Never - 1	Never - 1	Often - 4	Sometimes - 3	Rarely - 2	Sometimes - 3	Often - 4
13	1	3	5	4	2	7	Not Used	6		6	5	3	2	1	4		Social support	Emotional support		Sharing photos		Baby's size and development for each trimester/developmental period, milestones	Yes, in regards to my chronic illness and new medicine to treat it and its effects on pregnancy					At random stages during pregnancy, i.e. no specific circumstances		Yes	Yes	No		Yes	No	No		One (1) to two (2) times a week	Once a day	Once a month	No	I don't think about this	Sometimes - 3	Often - 4	Often - 4	Sometimes - 3	Often - 4	Rarely - 2	Sometimes - 3
14	1	2	Not Used	3	4	5	Not Used	Not Used		Not Used	Not Used	2	3	1	4		Social support	Emotional support		Sharing photos		To track how many weeks	Google things I’ve been told after appointments to double check what I was told		Between doctor/midwife appointments		When hearing conflicting advice from friends/family	At random stages during pregnancy, i.e. no specific circumstances		No	Yes	No		Yes	Yes	No		One (1) to two (2) times a week	Less than once a week	Once a month	I don't think about this	I don't think about this	Sometimes - 3	Sometimes - 3	Often - 4	Often - 4	Sometimes - 3	Often - 4	Often - 4
15	2	1	3	4	5	6	7	8		1	3	2	4	5	6		Social support					Health and fitness for my baby	Healthy diets in pregnancy	When experiencing a symptom for the first time		Before or after an ultrasound				Yes	Yes	Yes		Yes	Yes	Yes		Three (3) to five (5) times a week	Less than once a week	Once a month	Yes	No	Sometimes - 3	Always - 5	Always - 5	Always - 5	Always - 5	Always - 5	Always - 5
16	3	7	4	1	2	5	6	8		2	5	1	4	3	6	Information seeking						Baby development	Reason for back pain	When experiencing a symptom for the first time						Yes	Yes	Yes		No	No	Yes		More than five (5) times a day	More than five (5) times a day	Never	Yes	Yes	Often - 4	Often - 4	Always - 5	Always - 5	Often - 4	Always - 5	Often - 4
17	4	3	1	6	5	7	2	8		6	5	4	1	3	2	Information seeking						I use an app which gives me an estimate of size, length and weight of the baby.	Can I eat ‘x’ when pregnant		Between doctor/midwife appointments		When hearing conflicting advice from friends/family	At random stages during pregnancy, i.e. no specific circumstances		Yes	No	Yes		Yes	Yes	Yes		Three (3) to five (5) times a week	One (1) to two (2) times a week	Never	Yes	I don't think about this	Rarely - 2	Rarely - 2	Often - 4	Often - 4	Sometimes - 3	Rarely - 2	Sometimes - 3
18	1	7	4	2	5	8	6	3		6	4	2	3	1	5	Information seeking	Social support	Emotional support				Yes - the baby center app to track weekly development.	Searched for pregnancy related conditions such as indigestion and hip pain	When experiencing a symptom for the first time	Between doctor/midwife appointments		When hearing conflicting advice from friends/family			Yes	Yes	Yes		Yes	Yes	No		One (1) to two (2) times a week	One (1) to two (2) times a week	Never	I don't think about this	No	Rarely - 2	Sometimes - 3	Often - 4	Often - 4	Often - 4	Often - 4	Often - 4
19	1	4	7	2	5	8	6	3		1	4	2	5	3	6	Information seeking	Social support	Emotional support		Sharing photos		Pregnancy apps - timeline of what is happening with baby and me at certain weeks	Pregnancy group on Facebook where I can connect with other expectant mums and know what I'm experiencing is normal to pregnancy	When experiencing a symptom for the first time	Between doctor/midwife appointments			At random stages during pregnancy, i.e. no specific circumstances		Yes	Yes	Yes		Yes	Yes	Yes		Two (2) to five (5) times a day	Two (2) to five (5) times a day	Once a month	No	No	Always - 5	Often - 4	Always - 5	Often - 4	Often - 4	Often - 4	Often - 4
20	1	2	6	3	5	4	7	Not Used		3	6	2	1	4	5	Information seeking	Social support			Sharing photos		Yes. I search for photos of ultrasound each week	No	When experiencing a symptom for the first time						Yes	Yes	Yes		Yes	Yes	Yes		Once a day	One (1) to two (2) times a week	Once a month	No	No	Sometimes - 3	Sometimes - 3	Always - 5	Sometimes - 3	Rarely - 2	Rarely - 2	Often - 4
21	1	Not Used	3	Not Used	4	Not Used	Not Used	2		2	3	1	5	4	6	Information seeking						Growth of the fetus What to expect with #3	No					At random stages during pregnancy, i.e. no specific circumstances		No	Yes	No		Yes	Yes	No		Once a day	Once a day	Once a month	No	No	Never - 1	Never - 1	Often - 4	Never - 1	Never - 1	Never - 1	Sometimes - 3
22	6	1	3	5	2	8	7	4		6	4	3	5	2	1	Information seeking	Social support	Emotional support				Yes. Apps giving week by week updates	Symptoms I'm having, morning sickness, pains, heartburn, etc	When experiencing a symptom for the first time						No	No	No		Yes	No	No		Three (3) to five (5) times a week	Three (3) to five (5) times a week	Never	No	No	Sometimes - 3	Rarely - 2	Often - 4	Often - 4	Sometimes - 3	Rarely - 2	Often - 4
23	1	5	6	3	4	2	8	7	Nil	3	4	6	1	2	5	Information seeking	Social support	Emotional support		Sharing photos		Apps help the most. Mainly looking at size and milestones	Yes. Mainly concerning symptoms and how’s other mums found relief	When experiencing a symptom for the first time	Between doctor/midwife appointments		When hearing conflicting advice from friends/family			Yes	Yes	Yes		Yes	Yes	No		Once a day	One (1) to two (2) times a week	Once a month	No	I don't think about this	Often - 4	Often - 4	Often - 4	Sometimes - 3	Sometimes - 3	Often - 4	Often - 4
24	1	6	3	2	5	Not Used	4	Not Used		5	1	4	6	2	3	Information seeking	Social support					Weight gain	Some direct symptons about pain	When experiencing a symptom for the first time						No	No	Yes		No	Yes	No		One (1) to two (2) times a week	Three (3) to five (5) times a week	Never	No	I don't think about this	Sometimes - 3	Sometimes - 3	Always - 5	Often - 4	Often - 4	Sometimes - 3	Sometimes - 3
25	4	3	6	8	2	5	1	7	none	3	4	6	5	2	1	Information seeking	Social support	Emotional support	Medical advice	Sharing photos		No	Yes. Nutrition, pregnancy complaints/concerns, emotional preparation for labour/birth/parenting	When experiencing a symptom for the first time	Between doctor/midwife appointments		When hearing conflicting advice from friends/family	At random stages during pregnancy, i.e. no specific circumstances		Yes	Yes	Yes		Yes	Yes	Yes		Three (3) to five (5) times a week	Two (2) to five (5) times a day	Once a month	No	No	Sometimes - 3	Often - 4	Rarely - 2	Sometimes - 3	Sometimes - 3	Sometimes - 3	Often - 4
26	1	6	3	2	4	Not Used	Not Used	5		1	2	3	4	5	Not Used	Information seeking	Social support	Emotional support	Medical advice			Not for this pregnancy so far	Have been researching possible reasons for bleeding during pregnancy	When experiencing a symptom for the first time						Yes	Yes	Yes		Yes	Yes	Yes		Two (2) to five (5) times a day	One (1) to two (2) times a week	Never	I don't think about this	I don't think about this	Sometimes - 3	Often - 4	Sometimes - 3	Often - 4	Rarely - 2	Sometimes - 3	Always - 5
27	2	4	6	8	3	5	1	7	na	2	6	3	4	1	5	Information seeking						Yes. I usually type into google how many weeks, e.g. 31 weeks pregnant to see what different websites say about the stage of development baby is at. I have an app but I prefer to check out more than one website.	Not really. Health I would usually ask the doctor. I only google to find out if something is normal. E.g. I was VERY tired at the start of my pregnancy and slept for 12 hours a day. I had to check that this sort of exhaustion was normal. Lots of sources said it was normal but I still brought it up at my next drs appointment. I would have seen a doctor earlier if it was a symptom that wasn't so co…		Between doctor/midwife appointments		When hearing conflicting advice from friends/family	At random stages during pregnancy, i.e. no specific circumstances		Yes	Yes	Yes		Yes				Two (2) to five (5) times a day	One (1) to two (2) times a week	Once a day	No	No	Rarely - 2	Sometimes - 3	Always - 5	Often - 4	Often - 4	Always - 5	Sometimes - 3
28	1	2	3	4	5	7	8	6		5	4	3	1	2	6	Information seeking	Social support	Emotional support	Medical advice			Yes, reminder on how many weeks I am and how big it is and what stage it is up to in its development	Yes, gestational diabetes	When experiencing a symptom for the first time			When hearing conflicting advice from friends/family	At random stages during pregnancy, i.e. no specific circumstances		Yes	No	Yes		Yes	No	No		Once a day	Once a day	Once a month	No	No	Often - 4	Often - 4	Often - 4	Sometimes - 3	Sometimes - 3	Rarely - 2	Sometimes - 3
29	1	6	5	2	3	4	Not Used	Not Used		2	4	5	3	1	6	Information seeking	Social support	Emotional support				Impact on my body (symptoms)	Changes to look out for, risk factors etc	When experiencing a symptom for the first time						Yes	No	No		No	No	No		Three (3) to five (5) times a week	Once a day	Never	No	No	Sometimes - 3	Sometimes - 3	Often - 4	Often - 4	Rarely - 2	Sometimes - 3	Sometimes - 3
30	1	2	4	3	5	6	Not Used	7		6	5	2	1	4	3	Information seeking	Social support	Emotional support		Sharing photos		Size of baby, kick counting	Discharge, cramping, weather to call Midwives					At random stages during pregnancy, i.e. no specific circumstances		Yes	Yes	Yes		Yes	Yes	No	Others experiences	Two (2) to five (5) times a day	Two (2) to five (5) times a day	Once a week	No	No	Often - 4	Often - 4	Sometimes - 3	Sometimes - 3	Often - 4	Sometimes - 3	Sometimes - 3
31	1	2	Not Used	3	5	7	4	6		1	Not Used	4	3	2	Not Used	Information seeking		Emotional support				I use a pregnancy app	I use a pregnancy app	When experiencing a symptom for the first time	Between doctor/midwife appointments		When hearing conflicting advice from friends/family	At random stages during pregnancy, i.e. no specific circumstances		Yes	Yes	Yes		Yes	Yes	Yes		Once a day	Less than once a week	Once a month	No	No	Rarely - 2	Sometimes - 3	Often - 4	Often - 4	Sometimes - 3	Sometimes - 3	Sometimes - 3
32	1	5	3	4	2	6	7	8		5	3	2	1	6	4	Information seeking	Social support	Emotional support	Medical advice	Sharing photos		Yes. I search for size of baby each week and developments of my baby	No	When experiencing a symptom for the first time						No	Yes	Yes		Yes	Yes	Yes		Three (3) to five (5) times a week	One (1) to two (2) times a week	Once a week	No	I don't think about this	Always - 5	Always - 5	Often - 4	Always - 5	Always - 5	Always - 5	Always - 5
33	2	7	5	1	3	Not Used	6	4		6	4	3	1	2	5	Information seeking						The bump app	Google	When experiencing a symptom for the first time				At random stages during pregnancy, i.e. no specific circumstances		No	No	No		Yes	Yes	No		Less than once a week	Less than once a week	Never	No	No	Never - 1	Never - 1	Rarely - 2	Rarely - 2	Never - 1	Never - 1	Rarely - 2
34	1	2	Not Used	3	5	4	Not Used	6		4	5	2	1	3	6	Information seeking	Social support	Emotional support	Medical advice			No	No	When experiencing a symptom for the first time	Between doctor/midwife appointments	Before or after an ultrasound	When hearing conflicting advice from friends/family	At random stages during pregnancy, i.e. no specific circumstances		Yes	Yes	Yes		Yes	Yes	Yes		Less than once a week	One (1) to two (2) times a week	Once a week	Yes	I don't think about this	Sometimes - 3	Rarely - 2	Often - 4	Often - 4	Often - 4	Rarely - 2	Sometimes - 3
35	2	3	5	1	6	8	4	7		3	2	4	1	5	6	Information seeking	Social support	Emotional support				Fetal movements; how fetus looks	Tiredness, out of breath, varicous veins, mental health & wellbeing guidance	When experiencing a symptom for the first time				At random stages during pregnancy, i.e. no specific circumstances		Yes	No	Yes		Yes	Yes	Yes		One (1) to two (2) times a week	Three (3) to five (5) times a week	Once a week	No	No	Often - 4	Often - 4	Sometimes - 3	Sometimes - 3	Often - 4	Sometimes - 3	Often - 4
36	1	2	3	4	5	Not Used	Not Used	Not Used		6	5	2	1	3	4						None of the above	Yes, apps and google - just general development	Yes - GDM advice ect		Between doctor/midwife appointments	Before or after an ultrasound		At random stages during pregnancy, i.e. no specific circumstances		Yes	Yes	No	Just to get a general idea	Yes	Yes	No	For further info	Three (3) to five (5) times a week	Less than once a week	Never	Yes	I don't think about this	Never - 1	Never - 1	Always - 5	Sometimes - 3	Sometimes - 3	Sometimes - 3	Sometimes - 3
37	1	2	4	5	6	3	7	Not Used		4	6	2	1	3	5	Information seeking				Sharing photos		Gestation weeks	I google to find way to deal with the pains and aches etc	When experiencing a symptom for the first time			When hearing conflicting advice from friends/family			No	Yes	Yes		Yes	Yes	Yes		Three (3) to five (5) times a week	Less than once a week	Once a month	No	No	Sometimes - 3	Rarely - 2	Often - 4	Always - 5	Sometimes - 3	Often - 4	Often - 4
38	1	2	6	5	3	8	7	4		6	2	1	3	5	4	Information seeking		Emotional support				No	Rashes		Between doctor/midwife appointments			At random stages during pregnancy, i.e. no specific circumstances		Yes	Yes	No		Yes	No	No		Two (2) to five (5) times a day	Once a day	Once a month	I don't think about this	I don't think about this	Always - 5	Sometimes - 3	Sometimes - 3	Sometimes - 3	Sometimes - 3	Sometimes - 3	Often - 4
39	1	2	Not Used	Not Used	3	Not Used	4	Not Used	N/a	5	Not Used	1	2	4	3	Information seeking				Sharing photos		Yes. To check how and what is developing	Yes. What is normal or not in pragnancy	When experiencing a symptom for the first time	Between doctor/midwife appointments	Before or after an ultrasound	When hearing conflicting advice from friends/family			Yes	Yes	Yes		Yes	Yes	Yes		Less than once a week	Less than once a week	Never	No	No	Sometimes - 3	Sometimes - 3	Always - 5	Always - 5	Often - 4	Always - 5	Always - 5
40	6	4	3	Not Used	1	2	Not Used	5		6	5	2	1	3	4	Information seeking						Yes.. pregnancy apps	Yes pregnancy apps					At random stages during pregnancy, i.e. no specific circumstances		Yes	Yes	Yes		Yes	Yes	No		Three (3) to five (5) times a week	Three (3) to five (5) times a week	Never	I don't think about this	I don't think about this	Often - 4	Often - 4	Often - 4	Sometimes - 3	Sometimes - 3	Sometimes - 3	Sometimes - 3
40	1	4	6	8	5	3	7	2		6	2	1	5	3	4	Information seeking	Social support	Emotional support		Sharing photos		Yes	Sometimes	When experiencing a symptom for the first time	Between doctor/midwife appointments	Before or after an ultrasound		At random stages during pregnancy, i.e. no specific circumstances		No	Yes	Yes		Yes	Yes	No		Two (2) to five (5) times a day	Three (3) to five (5) times a week	Once a month	No	No	Sometimes - 3	Sometimes - 3	Always - 5	Sometimes - 3	Rarely - 2	Sometimes - 3	Often - 4
42	Not Used	Not Used	5	1	3	2	Not Used	4	Pinterest	6	4	3	2	1	5	Information seeking	Social support	Emotional support				Searched the size, if I can avoid harming the baby during fitness, what I should eat, how to sleep, what not to eat.	Foods to avoid, how to deal with the extra emotions and anxiety. How to keep fit while pregnant	When experiencing a symptom for the first time	Between doctor/midwife appointments	Before or after an ultrasound	When hearing conflicting advice from friends/family	At random stages during pregnancy, i.e. no specific circumstances		Yes	Yes	Yes	Just to ask the right questions. Especially as this is my first, I don’t want to be too naive	No	No	No	I trust my doctor	More than five (5) times a day	More than five (5) times a day	Once a month	No	No	Rarely - 2	Sometimes - 3	Often - 4	Often - 4	Often - 4	Often - 4	Often - 4
43	1	2	6	4	3	5	Not Used	Not Used		5	4	2	1	3	Not Used	Information seeking	Social support	Emotional support		Sharing photos		I use an app which tells me what chsnges are heppening week to week in my growing baby.	Yes. I researched information on downs syndrome when I was recognised as high risk, i have researched info on hemorroids, lumps in the breast, urinary tract infections, blood in urine.	When experiencing a symptom for the first time	Between doctor/midwife appointments	Before or after an ultrasound				Yes	No	No		Yes	Yes	No		One (1) to two (2) times a week	Two (2) to five (5) times a day	Never	No	No	Rarely - 2	Sometimes - 3	Always - 5	Sometimes - 3	Sometimes - 3	Sometimes - 3	Often - 4
44	1	2	5	3	4	8	7	6		6	5	3	2	4	1	Information seeking		Emotional support				What to expect when your expecting Baby centre Music for unborn baby	Cramping, spotting, headaches	When experiencing a symptom for the first time						No	Yes	Yes		No	No	No		Three (3) to five (5) times a week	Three (3) to five (5) times a week	Never	No	I don't think about this	Sometimes - 3	Rarely - 2	Often - 4	Often - 4	Sometimes - 3	Sometimes - 3	Often - 4
45	Not Used	Not Used	2	1	4	Not Used	Not Used	3	n/a	Not Used	3	4	2	1	5	Information seeking	Social support	Emotional support				huggies pregnancy weeks	baby centre forums and google		Between doctor/midwife appointments	Before or after an ultrasound				No	No	No		Yes	Yes	Yes		One (1) to two (2) times a week	One (1) to two (2) times a week	Once a month	No	No	Never - 1	Sometimes - 3	Often - 4	Often - 4	Often - 4	Sometimes - 3	Often - 4
46	1	2	6	3	4	7	Not Used	5		4	6	2	1	3	5	Information seeking	Social support	Emotional support		Sharing photos		I have 2 apps that follow along with my pregnancy and have loads of info (Ovia & what to expect)	Yes - assistance with symptoms and what to avoid and food to avoid if unsure	When experiencing a symptom for the first time			When hearing conflicting advice from friends/family	At random stages during pregnancy, i.e. no specific circumstances		Yes	Yes	Yes		Yes	Yes	No		Once a day	Once a day	Once a month	No	I don't think about this	Sometimes - 3	Sometimes - 3	Often - 4	Sometimes - 3	Sometimes - 3	Sometimes - 3	Sometimes - 3
47	4	Not Used	3	2	5	7	6	1		5	2	4	3	1	6	Information seeking	Social support	Emotional support	Medical advice	Sharing photos		Symptoms	Symptoms	When experiencing a symptom for the first time			When hearing conflicting advice from friends/family	At random stages during pregnancy, i.e. no specific circumstances		Yes	Yes	Yes		Yes	Yes	Yes		Once a day	Once a day	Never	No	No	Often - 4	Always - 5	Always - 5	Always - 5	Always - 5	Always - 5	Always - 5
48	4	1	7	3	2	6	5	Not Used	Snap chat	4	Not Used	1	2	3	5			Emotional support		Sharing photos		Not during this pregnancy. It is my 3rd.	No	When experiencing a symptom for the first time			When hearing conflicting advice from friends/family			No	No	No		No	No	No		One (1) to two (2) times a week	More than five (5) times a day	Never	No	No	Always - 5	Always - 5	Rarely - 2	Rarely - 2	Rarely - 2	Sometimes - 3	Never - 1
[truncated: 279 more columns]
